# Supplementary material for: A widely distributed family of eukaryotic and bacterial deubiquitinases related to herpesviral large tegument proteins
Source: Nat Commun. 2022 Dec 10;13:7643. doi: 10.1038/s41467-022-35244-y (PMC9741609; doi:10.1038/s41467-022-35244-y)
Supplement: Supplementary file 4 — Source Data [file 41467_2022_35244_MOESM4_ESM.zip]

Archive with 2 entries (2 files):
- AMC_raw data.xlsx
- Source_Data_main.pdf
