# Supplementary material for: A widely distributed family of eukaryotic and bacterial deubiquitinases related to herpesviral large tegument proteins
Source: Nat Commun. 2022 Dec 10;13:7643. doi: 10.1038/s41467-022-35244-y (PMC9741609; doi:10.1038/s41467-022-35244-y)
Supplement: Supplementary file 4 — Source Data [file 41467_2022_35244_MOESM4_ESM.zip › AMC_raw data.xlsx]

## Sheet: Figure2_d,f,h
time	Ub-AMC_1	Ub-AMC_2	Ub-AMC_3	DrT1VTD1_1	DrT1VTD1_2	DrT1VTD1_3	DrT1VTD2_1	DrT1VTD2_2	DrT1VTD2_3	DrT2VTD_1	DrT2VTD_2	DrT2VTD_3	5 nM BPLF1_1	5 nM BPLF1_2	5 nM BPLF1_3	50 nM BPLF1_1	50 nM BPLF1_2	50 nM BPLF1_3
0	3128	3722	3358	4622	5066	5016	5582	6020	5374	9544	9410	8251	5271	5249	6427	10453	9627	11832
0.33	3126	3792	3438	5925	6420	6375	7531	8453	7374	15645	16037	14833	6772	6537	8202	17007	15766	21356
0.66	3207	3792	3479	7249	7820	7629	9408	10863	9244	20892	21816	20601	8258	8196	9989	22951	22453	29676
1	3216	3780	3468	8126	9104	8911	10999	12853	11046	25555	26734	25569	9683	9586	11603	27998	28283	36764
1.33	3246	3798	3497	8980	10366	10194	12664	15021	12766	29652	31285	29947	11100	11007	13149	32767	32747	41765
1.66	3240	3797	3495	9939	11634	11406	14122	16809	14399	33454	35300	33740	12511	12360	14741	36544	36617	45526
2	3240	3769	3510	11005	12788	12513	15680	18731	16058	36925	38752	37276	13808	13694	16247	39729	39786	49046
2.33	3226	3800	3499	11913	14086	13753	17047	20524	17484	39901	42012	40408	15114	15084	17836	42837	42459	51827
2.66	3228	3789	3505	12932	15223	14820	18546	22429	19071	42659	44935	43075	16361	16463	19195	45115	44826	54184
3	3212	3807	3485	13884	16386	15962	19878	23958	20534	45121	47347	45614	17637	17693	20750	47237	47009	55898
3.33	3236	3777	3513	14877	17535	16993	21118	25588	21979	47519	49594	47785	18908	18920	22125	49770	48522	57973
3.66	3227	3773	3498	15872	18647	17972	22520	27045	23253	49475	51693	49622	20090	20224	23546	51194	50010	58434
4	3240	3792	3467	16795	19768	18966	23593	28364	24487	51285	53667	51530	21310	21383	24930	53119	51185	59795
4.33	3234	3774	3520	17775	20815	19897	24751	29865	25787	52770	55122	53121	22557	22630	26352	54021	52480	60183
4.66	3235	3765	3492	18654	21859	20854	25808	30837	27023	54719	56663	54353	23657	23769	27434	55599	53516	60334
5	3212	3754	3483	19510	22805	21746	27188	32180	28088	56060	58436	55627	24772	24943	28806	56309	54141	60890
5.33	3232	3760	3498	20462	23662	22652	28191	33129	29285	56910	59147	57135	25914	26008	30148	57376	54895	Overflow
5.66	3206	3773	3486	21238	24464	23524	29378	34085	30494	58172	60480	57790	27075	27163	31372	58237	55466	Overflow
6	3246	3735	3482	22033	25660	24316	30282	34870	31016	59375	61652	59116	28012	28390	32322	58852	55899	Overflow
6.33	3196	3738	3458	22873	26368	25194	31251	36013	32197	60512	62406	59995	29325	29351	33467	59713	56774	Overflow
6.66	3217	3753	3453	23654	27288	25854	32175	36757	33076	61271	62970	60749	30261	30378	34590	60128	56742	Overflow
7	3220	3759	3476	24413	28086	26523	33121	37558	34176	62255	Overflow	61115	31129	31276	35728	61042	57301	Overflow
7.33	3216	3740	3461	25178	28978	27212	33797	38219	34865	62675	Overflow	61610	32178	32242	36635	61504	58102	Overflow
7.66	3193	3741	3466	25972	29641	27637	34732	38867	35685	63200	Overflow	62201	33316	33246	37648	61917	58237	Overflow
8	3211	3750	3468	26473	30258	28240	35461	39671	36566	Overflow	Overflow	Overflow	34128	34032	38489	61932	58482	Overflow
8.33	3210	3740	3464	27272	31127	28746	36105	40073	36987	Overflow	Overflow	Overflow	34958	35124	39354	62636	58999	Overflow
8.66	3187	3728	3466	27905	31968	29420	36783	40649	37555	Overflow	Overflow	Overflow	35868	35839	40474	62722	59290	Overflow
9	3183	3732	3422	28640	32520	29588	37440	40716	38003	Overflow	Overflow	Overflow	36717	36752	41546	62800	59811	Overflow
9.33	3185	3752	3446	29199	33081	30012	38116	41465	38693	Overflow	Overflow	Overflow	37591	37655	41986	62608	59890	Overflow
9.66	3196	3746	3446	29797	33710	33066	38534	41852	39149	Overflow	Overflow	Overflow	38258	38377	43049	62859	59995	Overflow
10	3194	3708	3413	30456	34596	33126	39218	42247	39689	Overflow	Overflow	Overflow	39193	39034	43521	62828	59907	Overflow
10.33	3182	3722	3426	30999	35120	35052	39729	42686	40033	Overflow	Overflow	Overflow	39941	39707	44463	63007	60283	Overflow
10.66	3164	3730	3413	31469	35625	35452	40122	42908	40399	Overflow	Overflow	Overflow	40598	40465	45424	63192	60630	Overflow
11	3203	3738	3432	32261	36428	35518	40384	43224	40855	Overflow	Overflow	Overflow	41378	41138	46196	Overflow	60482	Overflow
11.33	3188	3693	3433	32733	36925	35806	41207	43338	41191	Overflow	Overflow	Overflow	41982	41994	46988	63477	60834	Overflow
11.66	3179	3719	3406	33225	37570	36204	41608	43948	41608	Overflow	Overflow	Overflow	42851	42907	47665	Overflow	60676	Overflow
12	3171	3712	3421	33690	37851	36429	41925	43919	41936	Overflow	Overflow	Overflow	43506	43552	48388	Overflow	60573	Overflow
12.33	3179	3705	3407	34078	38410	36504	41947	43933	41951	Overflow	Overflow	Overflow	44104	44000	49037	Overflow	60723	Overflow
12.66	3170	3695	3395	34632	38677	36722	42251	44268	42278	Overflow	Overflow	Overflow	44869	44734	49804	Overflow	61083	Overflow
13	3146	3705	3404	35176	39550	36612	42546	44099	42503	Overflow	Overflow	Overflow	45313	45229	50389	Overflow	60960	Overflow
13.33	3147	3698	3426	35573	39815	37053	43096	44340	43007	Overflow	Overflow	Overflow	45952	45820	50875	Overflow	61267	Overflow
13.66	3172	3681	3407	35863	40180	37069	43216	44444	42985	Overflow	Overflow	Overflow	46490	46665	51514	Overflow	61241	Overflow
14	3159	3681	3375	36429	40658	37060	43439	44430	43108	Overflow	Overflow	Overflow	47147	46994	52121	Overflow	61071	Overflow
14.33	3168	3688	3385	36748	41231	37238	43742	44514	43226	Overflow	Overflow	Overflow	47835	47511	52914	Overflow	61016	Overflow
14.66	3152	3675	3374	37210	41506	37116	43596	44696	43531	Overflow	Overflow	Overflow	48092	47892	53293	Overflow	61574	Overflow
15	3144	3659	3392	37334	41915	37432	43845	45081	43643	Overflow	Overflow	Overflow	48622	48410	53647	Overflow	61596	Overflow
15.33	3151	3661	3369	37713	42156	37486	44198	45116	43761	Overflow	Overflow	Overflow	49175	48832	54141	Overflow	61596	Overflow
15.66	3143	3658	3374	38153	42596	37631	44226	45257	43890	Overflow	Overflow	Overflow	49593	49318	54800	Overflow	61662	Overflow
16	3145	3630	3407	38392	42913	37728	44437	45209	43853	Overflow	Overflow	Overflow	50210	49627	55419	Overflow	61616	Overflow
16.33	3125	3672	3368	38787	43280	37733	44672	45547	44117	Overflow	Overflow	Overflow	50646	50270	55777	Overflow	61576	Overflow
16.66	3134	3650	3370	39055	43798	37535	44649	45355	44029	Overflow	Overflow	Overflow	51168	50616	56360	Overflow	61751	Overflow
17	3123	3677	3359	39340	44192	37639	44880	45547	44288	Overflow	Overflow	Overflow	51509	51030	56635	Overflow	61909	Overflow
17.33	3150	3647	3357	39634	44237	37735	45082	45507	44212	Overflow	Overflow	Overflow	52004	51311	57057	Overflow	61887	Overflow
17.66	3118	3644	3364	39968	44675	37654	45120	45559	44332	Overflow	Overflow	Overflow	52392	51762	57428	Overflow	61533	Overflow
18	3136	3658	3361	40173	45151	37469	45194	45430	44172	Overflow	Overflow	Overflow	52677	52325	57861	Overflow	61979	Overflow
18.33	3123	3646	3365	40393	45431	37476	45298	45371	44301	Overflow	Overflow	Overflow	53058	52634	57968	Overflow	62037	Overflow
18.66	3093	3676	3373	40617	45501	37643	45387	45460	44371	Overflow	Overflow	Overflow	53358	52957	58480	Overflow	62029	Overflow
19	3088	3650	3332	40765	45816	37521	45522	45347	44393	Overflow	Overflow	Overflow	53845	53334	59108	Overflow	61709	Overflow
19.33	3109	3617	3325	41228	46162	37407	45486	45595	44529	Overflow	Overflow	Overflow	54124	53828	59438	Overflow	61932	Overflow
19.66	3120	3620	3362	41327	46134	37689	45503	45555	44625	Overflow	Overflow	Overflow	54429	54145	59919	Overflow	61807	Overflow
20	3103	3636	3349	41603	46606	37465	45708	45809	44519	Overflow	Overflow	Overflow	54930	54354	60180	Overflow	62001	Overflow

## Sheet: Figure2_e,g,i
time	N8-AMC_1	N8-AMC_2	N8-AMC_3	DrT1VTD1_1	DrT1VTD1_2	DrT1VTD1_3	DrT1VTD2_1	DrT1VTD2_2	DrT1VTD2_3	DrT2VTD_1	DrT2VTD_2	DrT2VTD_3	5 nM BLF1_1	5 nM BLF1_2	5 nM BLF1_3	100 nM BPLF1_1	100 nM BPLF1_2	100 nM BPLF1_3
0	4404	4669	4634	6023	5869	5880	5022	4928	4753	5764	5487	5649	3275	3493	3258	5785	5561	6258
0.33	4572	4728	4730.33	7046	6876	6822	5670	5509	5385	6051	5794	5854	3532	3725	3568	9413	9218	10487
0.66	5090	4825	4865	8035	7805	8281	6708	6164	6185	6286	5862	6121	3682	3977	3672	13249	12914	14791
1	5143	4949	4889.33	9106	8744	8590	7170	6808	7293	6348	6041	5510	3890	4180	3886	16952	16347	18597
1.33	4903	5010	4936.67	10064	9640	9947	7893	7426	8105	6391	6036	5786	4058	4433	4035	20369	19670	22426
1.66	4812	5541	5035.67	11007	10446	10300	8432	8015	8852	6559	6341	5843	4248	4566	4290	23257	22729	25536
2	4797	5409	4964.33	11941	11328	11558	9107	8593	9365	6662	6262	5946	4418	4744	4463	25773	25413	28206
2.33	4811	5059	5002.33	12912	12167	11933	9647	9077	9974	6759	6344	6053	4554	4857	4558	27879	27966	31038
2.66	4883	5013	4957	13672	13046	13264	10306	9849	10623	6908	6550	6210	4697	5033	4729	29949	30304	33231
3	4730	5649	4947.33	14729	13838	13433	10900	10364	11181	6897	6533	6213	4715	5144	4820	32710	32535	35683
3.33	5171	5411	4995.33	15399	14615	14691	11457	10981	11772	7058	6626	6190	4859	5335	4902	34179	34550	37524
3.66	4998	5217	4935.33	16249	15384	15073	12087	11465	12205	7110	6695	6345	5084	5449	5043	36008	36298	39545
4	5051	5348	4929	17185	16189	16153	12523	11979	12672	7125	6774	6350	5154	5572	5247	37825	37908	41038
4.33	5046	5461	4939.33	17926	16989	16549	13087	12504	13251	7317	6818	6399	5312	5734	5370	39551	39567	42554
4.66	4906	4966	4968.67	18725	17724	17714	13559	13163	13797	7411	6995	6384	5479	5843	5385	40762	41171	44110
5	4904	5409	4915	19405	18481	17870	13999	13671	14366	7492	6914	6433	5488	5902	5547	42631	42594	45437
5.33	5422	4944	4867	20117	19111	18920	14633	14187	14861	7544	6958	6594	5598	6076	5777	43956	43942	46607
5.66	5572	4962	4929.33	20962	19882	19700	15261	14739	15240	7652	7046	6562	5725	6257	5780	45257	44954	47736
6	5010	5521	4908.33	21676	20561	20064	15523	15297	15822	7743	7148	6801	5832	6267	5893	46629	46572	48704
6.33	4862	5347	4892	22426	21399	20952	16115	15851	16373	7799	7144	6789	5991	6516	6097	47900	47217	49805
6.66	4912	4950	4929	23167	21819	21237	16544	16341	16634	7888	7273	6696	6074	6689	6173	48817	48087	50620
7	5169	4871	4907.33	23771	22564	22274	17141	16760	17205	7919	7207	6852	6201	6721	6274	49846	49414	51398
7.33	5181	5217	4873	24573	23249	22635	17604	17222	17591	8060	7386	6906	6326	6908	6381	50685	50277	52457
7.66	5549	5537	4866.67	25271	23864	23638	17920	17606	17989	8108	7378	6900	6363	6987	6450	51541	50975	52964
8	5521	5313	4893.67	25888	24618	23797	18508	18208	18339	8276	7434	7008	6479	7117	6529	52314	51722	53613
8.33	5450	5185	4899	26530	25208	24685	19124	18732	18849	8297	7526	7137	6622	7225	6715	52985	52312	54223
8.66	5123	4830	4910	27265	25808	24838	19478	19006	19282	8312	7581	7073	6720	7442	6779	54049	53061	55026
9	5077	5070	4843	27773	26322	25960	19914	19418	19807	8356	7716	7290	6800	7478	6891	54456	53554	55341
9.33	5077	5204	4856.67	28395	26701	26442	20587	19985	20167	8461	7785	7311	6939	7692	7011	54587	54131	55853
9.66	5103	5205	4874	29272	27464	27032	20723	20387	20537	8589	8146	7410	7037	7784	7096	55399	54561	56085
10	5017	5043	4820	29898	27975	27614	21342	20760	21028	8666	8093	7461	7142	7923	7369	56244	55141	56554
10.33	5364	5192	4785.67	30475	28492	28303	21804	21261	21376	8662	8225	7514	7211	8031	7308	56537	55583	57004
10.66	5507	5022	4822.67	31064	28933	28716	22064	21517	21737	8765	8058	7535	7368	8137	7550	57202	56200	57539
11	5227	5147	4801.33	31523	29525	29245	22659	22054	22058	8894	8350	7714	7419	8370	7635	57109	56370	57701
11.33	4979	5118	4796.67	32069	30226	29653	23030	22425	22493	8941	8297	7796	7532	8485	7827	57925	56692	58137
11.66	5429	5089	4802	32714	30750	30484	23214	22708	22973	9082	8441	7821	7657	8563	7804	58319	57138	58441
12	5624	5086	4844	33160	31177	30784	23636	23257	23365	9131	8511	7862	7712	8702	7900	58437	57153	58335
12.33	5338	5405	4845	33889	31653	31286	24295	23631	23593	9145	8515	7901	7858	8840	8087	58977	57673	58973
12.66	5530	6053	4781	34438	32195	31686	24462	23983	24104	9363	8643	8022	7947	9059	8248	59096	57838	59285
13	5377	5716	4797	35021	32907	32465	24780	24347	24247	9422	8798	8094	8088	9157	8251	59344	58116	59443
13.33	5836	6233	4751.67	35493	33393	32974	25166	24703	24716	9466	8679	8146	8211	9293	8374	59575	58331	59354
13.66	5382	6329	4767.33	35992	33882	33394	25732	25068	25081	9574	8680	8206	8280	9413	8534	59520	58312	59712
14	5753	6326	4726.33	36694	34291	34039	25963	25452	25254	9649	8806	8255	8352	9547	8539	59684	58398	59837
14.33	5789	6383	4826.33	36942	34508	34346	26197	25764	25673	9674	8867	8336	8508	9753	8770	60049	58777	60265
14.66	6344	6332	4762	37504	35143	34778	26506	26070	26148	9799	8970	8355	8549	9860	8857	59895	59057	60224
15	6141	6361	4728.67	38144	35409	35386	26944	26376	26432	9834	9129	8474	8692	9970	9022	60466	59296	60248
15.33	5571	6604	4736	38657	36118	35774	27154	26757	26744	9956	9099	8551	8883	10061	9090	60664	59276	60267
15.66	5620	6625	4743	39191	36530	36364	27596	27178	27162	10000	9280	8575	9021	10224	9153	60709	59284	60276
16	5994	6393	4728	39721	37063	36841	27973	27513	27375	10155	9308	8652	9089	10370	9293	60688	59382	60222
16.33	5852	6389	4702.33	39983	37370	37345	28185	27843	27710	10248	9409	8697	9136	10472	9441	60741	59734	60500
16.66	5050	6388	4709	40593	37982	37783	28523	28177	28156	10285	9441	8777	9277	10560	9565	61065	59654	60766
17	5227	5967	4669	40943	38306	38147	28855	28362	28423	10380	9612	8896	9312	10730	9718	61351	59651	60609
17.33	5430	5760	4756.33	41395	38666	38511	29193	28808	28627	10405	9528	8936	9387	10796	9731	61365	59827	60708
17.66	6150	6143	4679.67	42059	39282	39033	29447	29245	29093	10584	9588	9019	9589	10974	9807	61187	59972	60938
18	5760	6252	4673.33	42331	39748	39536	29726	29339	29377	10545	9771	9018	9612	11084	10038	61361	59983	60654
18.33	6259	6195	4646.67	42882	40017	40002	29949	29602	29510	10754	9865	9103	9716	11252	10030	61382	59965	60774
18.66	6242	5682	4676	43426	40513	40163	30330	29976	29822	10781	9874	9186	9818	11351	10290	61334	60024	60552
19	6569	6088	4692.67	43659	40904	40767	30621	30287	30388	10837	10024	9231	9989	11343	10408	61757	59922	60569
19.33	6785	6136	4664.33	44145	41406	41466	30855	30723	30560	10905	10049	9336	10111	11487	10401	61461	59909	60693
19.66	5591	6103	4636.33	44361	41695	41396	31322	31001	30870	11032	9970	9394	10161	11633	10443	61557	59894	60679
20	4964	6308	4624.33	45021	42345	41972	31345	31195	31186	11064	10075	9469	10277	11801	10664	61653	60103	60794

## Sheet: Figure3g
time	Ub-AMC_1	Ub-AMC_2	Ub-AMC_3	DrT1VTD2_1	DrT1VTD2_2	DrT1VTD2_3	C322A_1	C322A_2	C322A_3	D450A_1	D450A_2	D450A_3	H452A_1	H452A_2	H452A_3
0	3128	3722	3358	5582	6020	5374	2982	3693	2874	3167	2627	2647	3258	3133	2851
0.33	3126	3792	3438	7531	8453	7374	3042	3956	2990	3170	2730	2982	3366	3183	2855
0.66	3207	3792	3479	9408	10863	9244	3054	3748	3024	3217	3378	2897	3231	3151	2887
1	3216	3780	3468	10999	12853	11046	2952	3879	2941	3240	3420	2933	3427	3081	2897
1.33	3246	3798	3497	12664	15021	12766	3074	6102	2985	3283	3198	2932	3363	3176	2890
1.66	3240	3797	3495	14122	16809	14399	3031	3923	3014	3203	3301	2893	3461	3194	2935
2	3240	3769	3510	15680	18731	16058	2931	4940	3003	3343	3430	2952	3379	3101	2906
2.33	3226	3800	3499	17047	20524	17484	2907	4771	2960	3239	3613	2891	3370	3074	2913
2.66	3228	3789	3505	18546	22429	19071	2899	3719	2972	3232	3547	2845	3387	3234	2911
3	3212	3807	3485	19878	23958	20534	2940	6185	2975	3178	3452	2857	3360	3078	2860
3.33	3236	3777	3513	21118	25588	21979	2887	3705	2992	3182	3419	2846	3319	3043	2840
3.66	3227	3773	3498	22520	27045	23253	2906	5319	2983	3185	3449	2882	3290	3063	2871
4	3240	3792	3467	23593	28364	24487	2928	3695	2928	3199	3434	2904	3398	3050	2851
4.33	3234	3774	3520	24751	29865	25787	2906	4526	2955	3247	2911	2875	3234	3023	2886
4.66	3235	3765	3492	25808	30837	27023	2877	3696	2986	3147	2883	2822	3332	3091	2864
5	3212	3754	3483	27188	32180	28088	2934	6406	2908	3263	2885	2836	3298	3072	2851
5.33	3232	3760	3498	28191	33129	29285	2885	3725	2913	3217	2909	2882	3315	3065	2851
5.66	3206	3773	3486	29378	34085	30494	2891	5433	3001	3138	2853	2815	3241	3042	2904
6	3246	3735	3482	30282	34870	31016	2892	3767	2946	3134	2858	2832	3283	3019	2829
6.33	3196	3738	3458	31251	36013	32197	2883	4749	2983	3178	2826	2817	3282	3057	2831
6.66	3217	3753	3453	32175	36757	33076	2919	3709	2899	3181	2848	2822	3313	3023	2814
7	3220	3759	3476	33121	37558	34176	2879	5746	2899	3149	2869	2834	3159	3000	2841
7.33	3216	3740	3461	33797	38219	34865	2921	3594	2878	3122	2767	2818	3253	2992	2827
7.66	3193	3741	3466	34732	38867	35685	2812	4934	2939	3062	2801	2850	3209	3018	2806
8	3211	3750	3468	35461	39671	36566	2934	3641	2886	3259	2805	2800	3176	2983	2814
8.33	3210	3740	3464	36105	40073	36987	2871	5295	2885	3112	2780	2813	3181	2960	2877
8.66	3187	3728	3466	36783	40649	37555	2864	3981	2899	3042	2787	2783	3271	2946	2866
9	3183	3732	3422	37440	40716	38003	2808	3894	2848	3125	2781	2950	3350	3021	2827
9.33	3185	3752	3446	38116	41465	38693	2785	5095	2906	3151	2761	2809	3257	2954	2833
9.66	3196	3746	3446	38534	41852	39149	2894	3558	2884	3032	2752	2812	3223	2934	2782
10	3194	3708	3413	39218	42247	39689	2863	4580	2853	3025	2741	2793	3107	2937	2836
10.33	3182	3722	3426	39729	42686	40033	2813	3637	2843	3024	2713	2837	3255	2988	2881
10.66	3164	3730	3413	40122	42908	40399	2877	5060	2856	3034	2686	2921	3174	2910	2750
11	3203	3738	3432	40384	43224	40855	2823	3620	2835	3099	3230	2805	3186	2916	2745
11.33	3188	3693	3433	41207	43338	41191	2821	4926	2892	3042	3336	2811	3168	2900	2788
11.66	3179	3719	3406	41608	43948	41608	2802	3625	2857	3003	3158	2797	3139	2938	2788
12	3171	3712	3421	41925	43919	41936	2802	3962	2815	3108	3085	2825	3171	2921	2807
12.33	3179	3705	3407	41947	43933	41951	2808	5925	2858	3044	2756	2834	3275	2981	2790
12.66	3170	3695	3395	42251	44268	42278	2762	3588	2822	3034	2815	2770	3296	2935	2791
13	3146	3705	3404	42546	44099	42503	2864	4949	2832	2958	3123	2773	3243	2951	2749
13.33	3147	3698	3426	43096	44340	43007	2826	4323	2788	3029	2633	2832	3163	2937	2802
13.66	3172	3681	3407	43216	44444	42985	2803	4107	2799	3158	2634	2763	3171	2950	2811
14	3159	3681	3375	43439	44430	43108	2787	4226	2820	3025	2612	2805	3130	2963	2805
14.33	3168	3688	3385	43742	44514	43226	2781	4734	2851	3020	2596	2770	3074	2912	2790
14.66	3152	3675	3374	43596	44696	43531	2776	3631	2814	2987	2653	2781	3084	2889	2818
15	3144	3659	3392	43845	45081	43643	2768	5481	2881	3062	2598	2752	3213	2859	2706
15.33	3151	3661	3369	44198	45116	43761	2759	3601	2768	2983	2630	2822	3173	2928	2760
15.66	3143	3658	3374	44226	45257	43890	2771	5324	2818	2999	2665	2783	3138	2865	2752
16	3145	3630	3407	44437	45209	43853	2745	4135	2833	2971	2561	2772	3173	2864	2767
16.33	3125	3672	3368	44672	45547	44117	2764	4477	2769	2944	2553	2740	3140	2884	2709
16.66	3134	3650	3370	44649	45355	44029	2759	4255	2785	2989	2647	2821	3162	2941	2743
17	3123	3677	3359	44880	45547	44288	2816	3573	2798	3020	2956	2766	3111	2856	2701
17.33	3150	3647	3357	45082	45507	44212	2792	5183	2810	3057	2478	2742	3124	2843	2736
17.66	3118	3644	3364	45120	45559	44332	2744	3788	2784	2956	2501	2744	3221	2845	2727
18	3136	3658	3361	45194	45430	44172	2772	4846	2802	2974	2490	2749	3173	2878	2740
18.33	3123	3646	3365	45298	45371	44301	2755	4058	2798	2940	2484	2825	3264	2865	2737
18.66	3093	3676	3373	45387	45460	44371	2737	4508	2809	2995	2458	2735	3146	2885	2709
19	3088	3650	3332	45522	45347	44393	2741	4322	2758	2995	2446	2741	3141	2868	2705
19.33	3109	3617	3325	45486	45595	44529	2747	4379	2784	2955	2454	2722	3222	2842	2682
19.66	3120	3620	3362	45503	45555	44625	2782	4278	2790	2936	2440	2689	3171	2860	2711
20	3103	3636	3349	45708	45809	44519	2756	4358	2766	3020	2455	2720	3161	2849	2720

## Sheet: Figure3h
time	Ub-AMC_1	Ub-AMC_2	Ub-AMC_3	DrT1VTD2_1	DrT1VTD2_2	DrT1VTD2_3	D376A_1	D376A_2	D376A_3	E377A_1	E377A_2	E377A_3	Δloop_1	Δloop_2	Δloop_3
0	3128	3722	3358	5582	6020	5374	2977.6	2686.4	4465.6	3805	3521	3817	3793	3997	3293
0.33	3126	3792	3438	7531	8453	7374	3033.6	2750.4	6024.8	4277	3802	4223	3840	4068	3364
0.66	3207	3792	3479	9408	10863	9244	3033.6	2783.2	7526.4	4760	4050	5169	3919	4104	3408
1	3216	3780	3468	10999	12853	11046	3024	2774.4	8799.2	5035	4386	4817	4300	4159	3410
1.33	3246	3798	3497	12664	15021	12766	3038.4	2797.6	10131.2	5387	4636	5821	4326	4167	3506
1.66	3240	3797	3495	14122	16809	14399	3037.6	2796	11297.6	5641	4913	5400	4371	4219	3444
2	3240	3769	3510	15680	18731	16058	3015.2	2808	12544	5986	5186	6384	4352	4466	3486
2.33	3226	3800	3499	17047	20524	17484	3040	2799.2	13637.6	6308	5455	6020	4343	4203	3493
2.66	3228	3789	3505	18546	22429	19071	3031.2	2804	14836.8	6572	5695	7056	4407	4208	3490
3	3212	3807	3485	19878	23958	20534	3045.6	2788	15902.4	6878	5995	6707	4387	4266	3501
3.33	3236	3777	3513	21118	25588	21979	3021.6	2810.4	16894.4	7237	6270	7435	4382	4852	3511
3.66	3227	3773	3498	22520	27045	23253	3018.4	2798.4	18016	7452	6567	7416	4409	5185	3537
4	3240	3792	3467	23593	28364	24487	3033.6	2773.6	18874.4	7850	6772	8069	4434	4218	3518
4.33	3234	3774	3520	24751	29865	25787	3019.2	2816	19800.8	8036	7044	7774	4476	4236	3501
4.66	3235	3765	3492	25808	30837	27023	3012	2793.6	20646.4	8379	7279	8667	4394	4239	3508
5	3212	3754	3483	27188	32180	28088	3003.2	2786.4	21750.4	8645	7563	8208	4468	4613	3511
5.33	3232	3760	3498	28191	33129	29285	3008	2798.4	22552.8	8844	7784	9075	4438	4517	3513
5.66	3206	3773	3486	29378	34085	30494	3018.4	2788.8	23502.4	9285	8089	9384	4391	4223	3523
6	3246	3735	3482	30282	34870	31016	2988	2785.6	24225.6	9462	8328	9574	4454	4297	3530
6.33	3196	3738	3458	31251	36013	32197	2990.4	2766.4	25000.8	9750	8613	9836	4340	4254	3524
6.66	3217	3753	3453	32175	36757	33076	3002.4	2762.4	25740	10133	8879	10115	4420	4265	3571
7	3220	3759	3476	33121	37558	34176	3007.2	2780.8	26496.8	10285	9071	10180	4504	4271	3550
7.33	3216	3740	3461	33797	38219	34865	2992	2768.8	27037.6	10656	9354	10442	4441	4279	3560
7.66	3193	3741	3466	34732	38867	35685	2992.8	2772.8	27785.6	10850	9578	10753	4268	4273	3542
8	3211	3750	3468	35461	39671	36566	3000	2774.4	28368.8	11231	9844	11145	4224	4278	3533
8.33	3210	3740	3464	36105	40073	36987	2992	2771.2	28884	11401	10088	11106	4238	4301	3536
8.66	3187	3728	3466	36783	40649	37555	2982.4	2772.8	29426.4	11756	10356	11670	4433	4545	3535
9	3183	3732	3422	37440	40716	38003	2985.6	2737.6	29952	12005	10526	11792	4453	4515	3533
9.33	3185	3752	3446	38116	41465	38693	3001.6	2756.8	30492.8	12245	10810	12169	4467	4249	3537
9.66	3196	3746	3446	38534	41852	39149	2996.8	2756.8	30827.2	12542	11078	12173	4471	4265	3493
10	3194	3708	3413	39218	42247	39689	2966.4	2730.4	31374.4	12764	11311	12743	4485	4240	3516
10.33	3182	3722	3426	39729	42686	40033	2977.6	2740.8	31783.2	12980	11467	12658	4478	4250	3547
10.66	3164	3730	3413	40122	42908	40399	2984	2730.4	32097.6	13254	11712	13128	4495	4288	3523
11	3203	3738	3432	40384	43224	40855	2990.4	2745.6	32307.2	13550	11976	13081	4522	4274	3571
11.33	3188	3693	3433	41207	43338	41191	2954.4	2746.4	32965.6	13856	12205	13580	4505	4294	3552
11.66	3179	3719	3406	41608	43948	41608	2975.2	2724.8	33286.4	14093	12460	13625	4508	4288	3545
12	3171	3712	3421	41925	43919	41936	2969.6	2736.8	33540	14213	12663	14051	4514	4279	3532
12.33	3179	3705	3407	41947	43933	41951	2964	2725.6	33557.6	14594	12857	14081	4505	4287	3521
12.66	3170	3695	3395	42251	44268	42278	2956	2716	33800.8	14800	13083	14543	4514	4329	3521
13	3146	3705	3404	42546	44099	42503	2964	2723.2	34036.8	15111	13321	14563	4530	4610	3509
13.33	3147	3698	3426	43096	44340	43007	2958.4	2740.8	34476.8	15221	13547	14862	4537	4342	3526
13.66	3172	3681	3407	43216	44444	42985	2944.8	2725.6	34572.8	15604	13712	14835	4483	4253	3528
14	3159	3681	3375	43439	44430	43108	2944.8	2700	34751.2	15787	13883	15290	4478	4361	3525
14.33	3168	3688	3385	43742	44514	43226	2950.4	2708	34993.6	16027	14150	15446	4451	4279	3496
14.66	3152	3675	3374	43596	44696	43531	2940	2699.2	34876.8	16219	14346	15803	4397	4411	3523
15	3144	3659	3392	43845	45081	43643	2927.2	2713.6	35076	16496	14546	15929	4513	4916	3481
15.33	3151	3661	3369	44198	45116	43761	2928.8	2695.2	35358.4	16710	14826	16191	4558	4613	3510
15.66	3143	3658	3374	44226	45257	43890	2926.4	2699.2	35380.8	16900	14939	16340	4442	4301	3536
16	3145	3630	3407	44437	45209	43853	2904	2725.6	35549.6	17214	15144	16711	4540	4282	3513
16.33	3125	3672	3368	44672	45547	44117	2937.6	2694.4	35737.6	17370	15361	16597	4570	4256	3525
16.66	3134	3650	3370	44649	45355	44029	2920	2696	35719.2	17710	15652	16994	4537	4307	3514
17	3123	3677	3359	44880	45547	44288	2941.6	2687.2	35904	17858	15763	17091	4542	4280	3532
17.33	3150	3647	3357	45082	45507	44212	2917.6	2685.6	36065.6	18017	16030	17444	4532	4267	3538
17.66	3118	3644	3364	45120	45559	44332	2915.2	2691.2	36096	18312	16189	17496	4512	4305	3555
18	3136	3658	3361	45194	45430	44172	2926.4	2688.8	36155.2	18541	16394	17953	4531	4627	3539
18.33	3123	3646	3365	45298	45371	44301	2916.8	2692	36238.4	18740	16461	17873	4525	4291	3560
18.66	3093	3676	3373	45387	45460	44371	2940.8	2698.4	36309.6	18927	16782	18252	4526	4310	3535
19	3088	3650	3332	45522	45347	44393	2920	2665.6	36417.6	19166	16953	18141	4513	4314	3543
19.33	3109	3617	3325	45486	45595	44529	2893.6	2660	36388.8	19464	17172	18611	4493	4305	3565
19.66	3120	3620	3362	45503	45555	44625	2896	2689.6	36402.4	19552	17283	18644	4476	4304	3529
20	3103	3636	3349	45708	45809	44519	2908.8	2679.2	36566.4	19793	17559	18859	4547	4293	3538

## Sheet: Figure 4c
time	Ub-AMC_1	Ub-AMC_2	Ub-AMC_3	Wc-VTD1_1	Wc-VTD1_2	Wc-VTD1_3	Wc-VTD2_1	Wc-VTD2_2	Wc-VTD2_3
0	3128	3722	3358	3801	4145	3726	3461	5043	4966
0.33	3126	3792	3438	3587	3978	3398	3554	5016	5020
0.66	3207	3792	3479	3580	3970	3418	3574	4948	5038
1	3216	3780	3468	3575	3903	3423	3531	4905	5192
1.33	3246	3798	3497	3614	3811	3398	3545	4863	5034
1.66	3240	3797	3495	3588	3744	3431	3554	4799	5054
2	3240	3769	3510	3594	3725	3395	3554	4827	4989
2.33	3226	3800	3499	3579	3709	3373	3542	4779	5053
2.66	3228	3789	3505	3585	3717	3412	3549	4781	4986
3	3212	3807	3485	3569	3660	3391	3556	4778	4997
3.33	3236	3777	3513	3571	3680	3377	3561	4961	5113
3.66	3227	3773	3498	3563	3677	3384	3599	4996	5053
4	3240	3792	3467	3550	3646	3363	3582	5056	4996
4.33	3234	3774	3520	3537	3654	3369	3575	5088	5014
4.66	3235	3765	3492	3575	3647	3377	3586	5090	5064
5	3212	3754	3483	3570	3642	3361	3585	5108	5116
5.33	3232	3760	3498	3562	3627	3350	3585	5143	5110
5.66	3206	3773	3486	3568	3625	3336	3598	5110	5147
6	3246	3735	3482	3573	3601	3343	3634	5079	5073
6.33	3196	3738	3458	3551	3615	3357	3627	5141	5054
6.66	3217	3753	3453	3561	3631	3372	3626	5146	5079
7	3220	3759	3476	3562	3618	3354	3623	5135	5137
7.33	3216	3740	3461	3544	3626	3341	3614	5114	5181
7.66	3193	3741	3466	3561	3595	3342	3620	5159	5112
8	3211	3750	3468	3542	3569	3334	3622	5181	5121
8.33	3210	3740	3464	3546	3596	3341	3612	5180	5085
8.66	3187	3728	3466	3538	3592	3330	3622	5200	5166
9	3183	3732	3422	3536	3589	3334	3645	5169	5133
9.33	3185	3752	3446	3532	3583	3322	3655	5170	5157
9.66	3196	3746	3446	3507	3582	3298	3639	5158	5217
10	3194	3708	3413	3515	3579	3297	3645	5171	5152
10.33	3182	3722	3426	3528	3565	3308	3643	5203	5183
10.66	3164	3730	3413	3519	3579	3336	3684	5205	5239
11	3203	3738	3432	3529	3563	3329	3659	5213	5168
11.33	3188	3693	3433	3519	3542	3318	3672	5230	5179
11.66	3179	3719	3406	3504	3533	3311	3666	5202	5195
12	3171	3712	3421	3519	3564	3304	3663	5253	5226
12.33	3179	3705	3407	3505	3530	3273	3674	5217	5205
12.66	3170	3695	3395	3485	3577	3287	3680	5239	5210
13	3146	3705	3404	3499	3554	3285	3686	5225	5231
13.33	3147	3698	3426	3483	3546	3274	3710	5281	5249
13.66	3172	3681	3407	3506	3534	3265	3689	5255	5239
14	3159	3681	3375	3504	3543	3282	3720	5266	5234
14.33	3168	3688	3385	3504	3519	3283	3705	5269	5264
14.66	3152	3675	3374	3484	3517	3282	3706	5271	5299
15	3144	3659	3392	3482	3520	3263	3689	5318	5325
15.33	3151	3661	3369	3477	3526	3268	3709	5269	5286
15.66	3143	3658	3374	3464	3489	3262	3722	5304	5351
16	3145	3630	3407	3466	3510	3268	3733	5327	5332
16.33	3125	3672	3368	3468	3477	3255	3707	5292	5314
16.66	3134	3650	3370	3461	3491	3265	3746	5303	5319
17	3123	3677	3359	3482	3508	3250	3732	5362	5368
17.33	3150	3647	3357	3463	3494	3262	3751	5314	5354
17.66	3118	3644	3364	3460	3496	3260	3742	5363	5377
18	3136	3658	3361	3446	3496	3239	3735	5333	5349
18.33	3123	3646	3365	3461	3502	3217	3752	5355	5350
18.66	3093	3676	3373	3455	3474	3228	3763	5368	5365
19	3088	3650	3332	3461	3479	3234	3756	5345	5401
19.33	3109	3617	3325	3442	3505	3245	3770	5341	5390
19.66	3120	3620	3362	3458	3479	3225	3764	5372	5400
20	3103	3636	3349	3430	3475	3219	3767	5374	5400

## Sheet: Figure 4d
time	N8-AMC_1	N8-AMC_2	N8-AMC_3	Wc-VTD1_1	Wc-VTD1_2	Wc-VTD1_3	Wc-VTD2_1	Wc-VTD2_2	Wc-VTD2_3
0	4404	4669	4634	4137	4357	4292	4151	4322	4348
0.33	4572	4728	4730.33	4291	4454	4421	4310	4628	4471
0.66	5090	4825	4865	4363	4485	4505	4417	4566	4526
1	5143	4949	4889.33	4339	4561	4514	4429	4586	4582
1.33	4903	5010	4936.67	4351	4599	4628	4472	4525	4554
1.66	4812	5541	5035.67	4368	4660	4638	4491	4645	4613
2	4797	5409	4964.33	4362	4663	4673	4506	4631	4594
2.33	4811	5059	5002.33	4413	4766	4715	4552	4597	4295
2.66	4883	5013	4957	4395	4665	4681	4570	4707	4308
3	4730	5649	4947.33	4467	4693	4693	4542	4621	4347
3.33	5171	5411	4995.33	4366	4728	4713	4534	4720	4364
3.66	4998	5217	4935.33	4470	4768	4689	4561	4699	4333
4	5051	5348	4929	4438	4736	4757	4568	4761	4367
4.33	5046	5461	4939.33	4414	4767	4657	4568	4676	4392
4.66	4906	4966	4968.67	4407	4760	4730	4567	4749	4392
5	4904	5409	4915	4382	4690	4692	4565	4595	4372
5.33	5422	4944	4867	4396	4772	4715	4522	4717	4361
5.66	5572	4962	4929.33	4376	4705	4699	4542	4577	4401
6	5010	5521	4908.33	4358	4708	4724	4547	4733	4385
6.33	4862	5347	4892	4357	4712	4702	4527	4685	4384
6.66	4912	4950	4929	4362	4662	4740	4527	4548	4350
7	5169	4871	4907.33	4343	4691	4689	4590	4644	4365
7.33	5181	5217	4873	4290	4679	4693	4564	4580	4374
7.66	5549	5537	4866.67	4317	4665	4645	4538	4722	4423
8	5521	5313	4893.67	4298	4706	4664	4606	4686	4428
8.33	5450	5185	4899	4253	4676	4651	4577	4659	4420
8.66	5123	4830	4910	4260	4631	4665	4545	4577	4369
9	5077	5070	4843	4238	4646	4717	4545	4597	4349
9.33	5077	5204	4856.67	4223	4604	4630	4504	4724	4346
9.66	5103	5205	4874	4190	4563	4621	4547	4666	4367
10	5017	5043	4820	4173	4618	4656	4497	4651	4321
10.33	5364	5192	4785.67	4152	4566	4587	4520	4516	4352
10.66	5507	5022	4822.67	4183	4547	4650	4529	4496	4349
11	5227	5147	4801.33	4148	4579	4647	4562	4538	4335
11.33	4979	5118	4796.67	4172	4528	4583	4521	4574	4355
11.66	5429	5089	4802	4139	4501	4671	4463	4611	4344
12	5624	5086	4844	4133	4495	4578	4502	4538	4374
12.33	5338	5405	4845	4094	4505	4587	4488	4499	4374
12.66	5530	6053	4781	4101	4467	4564	4508	4578	4310
13	5377	5716	4797	4101	4404	4571	4526	4441	4339
13.33	5836	6233	4751.67	4112	4416	4560	4476	4616	4322
13.66	5382	6329	4767.33	4098	4435	4575	4486	4370	4333
14	5753	6326	4726.33	4104	4376	4529	4452	4592	4371
14.33	5789	6383	4826.33	4127	4428	4509	4471	4358	4354
14.66	6344	6332	4762	4085	4418	4508	4436	4557	4343
15	6141	6361	4728.67	4072	4357	4496	4466	4552	4345
15.33	5571	6604	4736	4086	4377	4498	4445	4417	4299
15.66	5620	6625	4743	4077	4368	4495	4460	4399	4323
16	5994	6393	4728	4035	4305	4517	4464	4318	4313
16.33	5852	6389	4702.33	4079	4315	4489	4467	4299	4327
16.66	5050	6388	4709	4071	4352	4443	4467	4393	4310
17	5227	5967	4669	4046	4321	4461	4395	4592	4326
17.33	5430	5760	4756.33	4081	4291	4410	4399	4442	4240
17.66	6150	6143	4679.67	4083	4269	4388	4403	4392	4347
18	5760	6252	4673.33	4018	4301	4424	4373	4370	4315
18.33	6259	6195	4646.67	4024	4284	4423	4334	4507	4346
18.66	6242	5682	4676	4019	4271	4402	4382	4242	4288
19	6569	6088	4692.67	4059	4238	4375	4359	4442	4328
19.33	6785	6136	4664.33	4010	4240	4394	4359	4324	4298
19.66	5591	6103	4636.33	4058	4241	4408	4393	4260	4303
20	4964	6308	4624.33	4031	4266	4374	4393	4420	4322

## Sheet: Figure6_d,f
time	Ub-AMC_1	Ub-AMC_2	Ub-AMC_3	Nf-VTD_1	Nf-VTD_2	Nf-VTD_3	Si-VTD_1	Si-VTD_2	Si-VTD_3
0	2182	2492	2229	2433	2856	2256	2691	2812	2360
0.33	2254	2526	2454	2548	2840	2390	2791	3125	2497
0.66	2330	2512	2452	2561	2938	2422	2755	3201	2483
1	2324	2499	2423	2585	2903	2441	2715	3119	2439
1.33	2315	2455	2435	2553	2925	2562	2841	3025	2507
1.66	2312	2426	2389	2579	2969	2517	2818	3104	2448
2	2304	2429	2517	2606	2944	2522	2854	3087	2440
2.33	2317	2421	2398	2642	2982	2534	2748	3276	2436
2.66	2273	2390	2434	2648	3045	2558	2735	3017	2509
3	2291	2367	2472	2627	3026	2592	2774	3030	2446
3.33	2300	2384	2476	2672	3066	2601	2682	3042	2415
3.66	2284	2355	2393	2684	2957	2605	2654	3028	2416
4	2271	2364	2382	2649	3073	2589	2712	2991	2447
4.33	2266	2344	2429	2692	3181	2689	2707	2991	2379
4.66	2283	2350	2397	2726	3106	2678	2775	3063	2380
5	2262	2343	2390	2741	3095	2679	2615	2942	2410
5.33	2259	2335	2377	2709	3105	2657	2659	2992	2393
5.66	2230	2321	2395	2719	3210	2695	2830	2945	2392
6	2246	2318	2385	2736	3148	2691	2657	2983	2405
6.33	2250	2307	2359	2793	3264	2753	2655	3040	2374
6.66	2232	2289	2351	2801	3228	2772	2709	3000	2395
7	2214	2313	2371	2821	3371	2718	2663	2942	2331
7.33	2228	2306	2372	2798	3303	2700	2668	2917	2352
7.66	2194	2285	2373	2772	3254	2779	2555	2995	2339
8	2194	2310	2361	2804	3290	2756	2703	3101	2338
8.33	2186	2277	2350	2829	3381	2785	2722	2959	2397
8.66	2202	2289	2335	2676	3345	2815	2529	2894	2355
9	2200	2277	2389	2666	3338	2831	2680	2936	2307
9.33	2188	2282	2349	2662	3410	2833	2677	2965	2313
9.66	2181	2272	2324	2681	3399	2852	2710	2923	2338
10	2185	2276	2317	2741	3378	2840	2619	2939	2367
10.33	2205	2282	2352	2719	3424	2867	2631	2947	2377
10.66	2196	2255	2312	2740	3435	2897	2639	2985	2311
11	2181	2253	2292	2736	3496	2885	2675	2847	2283
11.33	2194	2255	2337	2777	3539	2900	2661	2862	2318
11.66	2188	2263	2360	2817	3623	2909	2701	2888	2333
12	2190	2228	2301	2813	3450	2925	2675	2962	2344
12.33	2178	2249	2286	2810	3282	2996	2740	2910	2317
12.66	2193	2250	2305	2827	3272	2984	2726	2816	2293
13	2169	2279	2320	2834	3303	3011	2614	2830	2267
13.33	2168	2247	2299	2852	3316	3069	2686	2909	2282
13.66	2189	2228	2314	2889	3336	3043	2644	2834	2266
14	2177	2252	2327	2890	3356	3072	2682	2866	2322
14.33	2173	2243	2283	2897	3421	3054	2601	2799	2287
14.66	2169	2234	2291	2920	3354	3057	2710	2902	2252
15	2181	2231	2312	2930	3309	3023	2562	2891	2263
15.33	2160	2208	2331	2918	3406	3109	2642	2834	2268
15.66	2156	2237	2259	2963	3440	3133	2590	2888	2261
16	2179	2219	2277	2957	3458	3144	2705	2857	2229
16.33	2167	2212	2307	2985	3370	3146	2543	2893	2218
16.66	2159	2210	2313	2999	3404	3120	2589	2836	2264
17	2161	2243	2274	2992	3476	3124	2520	2800	2270
17.33	2148	2231	2280	3044	3467	3196	2737	2912	2235
17.66	2158	2221	2345	3023	3456	3153	2590	2844	2225
18	2157	2198	2235	3029	3504	3192	2582	2760	2224
18.33	2162	2198	2264	3043	3459	3148	2657	2767	2245
18.66	2165	2187	2271	3066	3508	3180	2684	2749	2232
19	2142	2200	2308	3070	3541	3222	2570	2812	2249
19.33	2155	2207	2269	3086	3576	3245	2483	2827	2214
19.66	2123	2222	2260	3072	3500	3209	2571	2757	2224
20	2142	2210	2280	3125	3570	3242	2591	2756	2217

## Sheet: Figure 6h
time	Ub-AMC_1	Ub-AMC_2	Ub-AMC_3	Sl-VTD_1	Sl-VTD_2	Sl-VTD_3
0	3128	3722	3358	4477	4147	3813
0.33	3126	3792	3438	4572	4689	3748
0.66	3207	3792	3479	4546	5384	3816
1	3216	3780	3468	4607	5537	3806
1.33	3246	3798	3497	4546	5692	3844
1.66	3240	3797	3495	4529	5412	3815
2	3240	3769	3510	4483	5410	3788
2.33	3226	3800	3499	4472	5442	3865
2.66	3228	3789	3505	4460	5548	3833
3	3212	3807	3485	4477	5577	3816
3.33	3236	3777	3513	4465	5537	3808
3.66	3227	3773	3498	4478	5476	3781
4	3240	3792	3467	4487	5468	3757
4.33	3234	3774	3520	4451	5384	3789
4.66	3235	3765	3492	4411	5483	3748
5	3212	3754	3483	4432	5588	3773
5.33	3232	3760	3498	4416	5484	3745
5.66	3206	3773	3486	4435	5469	3770
6	3246	3735	3482	4411	5354	3725
6.33	3196	3738	3458	4418	5427	3713
6.66	3217	3753	3453	4432	5509	3705
7	3220	3759	3476	4405	5506	3739
7.33	3216	3740	3461	4406	5398	3671
7.66	3193	3741	3466	4421	5328	3740
8	3211	3750	3468	4419	5350	3670
8.33	3210	3740	3464	4426	5305	3687
8.66	3187	3728	3466	4435	5283	3719
9	3183	3732	3422	4400	5359	3671
9.33	3185	3752	3446	4371	5492	3661
9.66	3196	3746	3446	4381	5449	3687
10	3194	3708	3413	4357	5379	3706
10.33	3182	3722	3426	4371	5265	3649
10.66	3164	3730	3413	4365	5220	3654
11	3203	3738	3432	4334	5253	3705
11.33	3188	3693	3433	4357	5336	3636
11.66	3179	3719	3406	4339	5403	3663
12	3171	3712	3421	4327	5364	3642
12.33	3179	3705	3407	4312	5343	3670
12.66	3170	3695	3395	4307	5236	3615
13	3146	3705	3404	4321	5199	3643
13.33	3147	3698	3426	4298	5151	3618
13.66	3172	3681	3407	4313	5246	3613
14	3159	3681	3375	4263	5371	3630
14.33	3168	3688	3385	4285	5362	3627
14.66	3152	3675	3374	4265	5291	3643
15	3144	3659	3392	4258	5179	3612
15.33	3151	3661	3369	4275	5179	3619
15.66	3143	3658	3374	4237	5258	3627
16	3145	3630	3407	4231	5268	3583
16.33	3125	3672	3368	4241	5242	3629
16.66	3134	3650	3370	4225	5180	3637
17	3123	3677	3359	4206	5130	3631
17.33	3150	3647	3357	4241	5092	3597
17.66	3118	3644	3364	4228	5110	3590
18	3136	3658	3361	4214	5081	3600
18.33	3123	3646	3365	4212	5192	3618
18.66	3093	3676	3373	4241	5282	3549
19	3088	3650	3332	4240	5209	3586
19.33	3109	3617	3325	4185	5154	3568
19.66	3120	3620	3362	4213	5084	3539
20	3103	3636	3349	4187	5083	3548

## Sheet: Figure 6_e,g,i
time	N8-AMC_1	N8-AMC_2	N8-AMC_3	Nf-VTD_1	Nf-VTD_2	Nf-VTD_3	Si-VTD_1	Si-VTD_2	Si-VTD_3	Sl-VTD_1	Sl-VTD_2	Sl-VTD_3
0	4599	4658	4645	4747	5111	5549	5128	5501	5416	4796	5677	5218
0.33	4736	4770	4685	5113	5199	5640	5238	5717	5498	4895	5862	5310
0.66	4986	4889	4720	5213	5260	5705	5316	5772	5562	4974	5918	5439
1	4939	4957	4772	5272	5390	5768	5348	5829	5555	5019	6003	5467
1.33	4989	4977	4844	5120	5421	5740	5337	5849	5641	5077	6007	5477
1.66	5233	5017	4857	5072	5471	5765	5331	5919	5616	5089	5985	5550
2	5052	4992	4849	5167	5544	5793	5350	5895	5658	5120	5894	5508
2.33	5130	5025	4852	5158	5548	5748	5362	5896	5647	5071	5916	5540
2.66	5053	4986	4832	5153	5630	5772	5324	6028	5603	5132	5930	5529
3	5052	4959	4831	5217	5667	5681	5373	5850	5648	5094	5988	5601
3.33	5103	5037	4846	5254	5762	5765	5340	5954	5604	5105	5951	5521
3.66	5052	5021	4733	5243	5773	5712	5368	5894	5666	5077	5957	5689
4	5036	4988	4763	5207	5827	5686	5372	5916	5633	5089	5938	5500
4.33	5016	5008	4794	5250	5799	5624	5307	5930	5658	5062	5812	5616
4.66	5168	4964	4774	5226	5872	5692	5287	5860	5638	5010	5822	5550
5	4988	4966	4791	5220	5894	5688	5277	5921	5621	5058	5808	5625
5.33	4891	4918	4792	5311	5894	5650	5318	5846	5640	4988	5770	5525
5.66	4976	4944	4868	5255	6013	5651	5223	5863	5678	5036	5800	5527
6	4919	4974	4832	5208	6010	5659	5291	5812	5640	4998	5798	5552
6.33	4916	4932	4828	5281	6086	5594	5254	5779	5641	4980	5794	5550
6.66	4996	4944	4847	5249	6044	5640	5266	5735	5626	4989	5797	5543
7	5028	4920	4774	5254	6128	5558	5279	5647	5659	4979	5704	5419
7.33	4865	4916	4838	5221	6158	5545	5216	5762	5634	4962	5720	5384
7.66	4877	4899	4824	5292	6156	5562	5253	5808	5623	4943	5691	5412
8	4855	4934	4892	5246	6247	5542	5250	5709	5586	4936	5703	5437
8.33	4902	4882	4913	5242	6306	5613	5183	5653	5588	4951	5625	5431
8.66	5008	4871	4851	5286	6293	5554	5155	5586	5505	4900	5612	5351
9	4832	4893	4804	5231	6341	5526	5154	5675	5543	4904	5650	5332
9.33	4911	4836	4823	5236	6398	5544	5210	5636	5570	4931	5603	5395
9.66	4910	4864	4848	5229	6451	5507	5156	5519	5544	4888	5641	5294
10	4809	4832	4819	5233	6455	5566	5172	5546	5513	4871	5612	5350
10.33	4777	4843	4737	5163	6490	5508	5141	5461	5476	4869	5553	5336
10.66	4789	4873	4806	5181	6556	5570	5179	5537	5430	4847	5627	5227
11	4778	4828	4798	5178	6527	5492	5127	5581	5447	4844	5494	5283
11.33	4792	4814	4784	5179	6550	5500	5117	5533	5442	4832	5468	5284
11.66	4772	4809	4825	5171	6654	5486	5155	5456	5427	4812	5543	5340
12	4961	4781	4790	5093	6696	5450	5146	5470	5413	4746	5462	5251
12.33	4974	4812	4749	5115	6713	5421	5091	5480	5395	4783	5525	5192
12.66	4769	4803	4771	5095	6752	5440	5101	5534	5355	4781	5462	5227
13	4815	4790	4786	5114	6772	5392	5117	5400	5344	4760	5467	5132
13.33	4745	4743	4767	5070	6776	5372	5082	5508	5362	4776	5465	5121
13.66	4772	4770	4760	5107	6843	5332	5069	5450	5327	4757	5389	5147
14	4692	4784	4703	5074	6908	5482	5128	5410	5320	4768	5416	5155
14.33	4953	4789	4737	5076	6903	5433	4988	5373	5294	4711	5395	5075
14.66	4776	4744	4766	5042	6945	5355	5012	5429	5338	4723	5365	5078
15	4709	4753	4724	5011	7083	5430	5070	5308	5283	4728	5380	5039
15.33	4724	4753	4731	5041	7036	5368	5081	5370	5280	4677	5333	5079
15.66	4796	4747	4686	5057	7124	5433	4998	5448	5261	4696	5380	5128
16	4743	4763	4678	5100	7141	5405	4997	5390	5232	4695	5265	5045
16.33	4641	4751	4715	5047	7167	5425	5039	5378	5239	4694	5267	5078
16.66	4781	4717	4629	4938	7181	5301	4978	5321	5234	4691	5342	5019
17	4683	4722	4602	5000	7190	5370	4946	5318	5222	4685	5316	5011
17.33	4902	4710	4657	5033	7228	5390	4965	5282	5191	4657	5223	5100
17.66	4640	4736	4663	4991	7258	5384	4985	5317	5149	4645	5284	4961
18	4704	4703	4613	4935	7258	5338	4930	5330	5172	4676	5235	4995
18.33	4625	4716	4599	4951	7352	5336	4983	5280	5132	4632	5251	4991
18.66	4719	4709	4600	4956	7374	5319	4979	5356	5164	4654	5285	4985
19	4766	4674	4638	4961	7491	5353	4913	5298	5118	4639	5214	4944
19.33	4655	4691	4647	4971	7470	5357	4896	5291	5115	4568	5218	4910
19.66	4662	4670	4577	4888	7529	5332	4853	5330	5157	4621	5234	4915
20	4636	4641	4596	4942	7558	5253	4905	5302	5148	4555	5139	4871

## Sheet: Fiure 7b
time	Ub-AMC_1	Ub-AMC_2	Ub-AMC_3	Dm-VTD_1	Dm-VTD_2	Dm-VTD_3
0	3128	3722	3358	3859	4634	4710
0.33	3126	3792	3438	5587	5019	5486
0.66	3207	3792	3479	7154	6236.3	6629
1	3216	3780	3468	8445	7864.5	7748
1.33	3246	3798	3497	9622	9510.9	8766
1.66	3240	3797	3495	10628	10742.2	9678
2	3240	3769	3510	11473	11783.1	10514
2.33	3226	3800	3499	12258	12366.2	11318
2.66	3228	3789	3505	12983	13007.4	12039
3	3212	3807	3485	13747	13663.3	12637
3.33	3236	3777	3513	14442	14604.8	13299
3.66	3227	3773	3498	15169	15290.1	13894
4	3240	3792	3467	15739	16135	14439
4.33	3234	3774	3520	16397	16610.3	15057
4.66	3235	3765	3492	16851	17126.2	15599
5	3212	3754	3483	17300	17488.8	16082
5.33	3232	3760	3498	17841	18111.1	16549
5.66	3206	3773	3486	18223	18479.3	17118
6	3246	3735	3482	18730	18949	17679
6.33	3196	3738	3458	19145	19285.7	17969
6.66	3217	3753	3453	19564	19543.3	18420
7	3220	3759	3476	20018	20050.1	18833
7.33	3216	3740	3461	20412	20446.3	19293
7.66	3193	3741	3466	20765	20895.7	19694
8	3211	3750	3468	21148	21246.4	20043
8.33	3210	3740	3464	21455	21593.6	20426
8.66	3187	3728	3466	21789	21695.8	20738
9	3183	3732	3422	22086	22330	21132
9.33	3185	3752	3446	22311	22668.1	21344
9.66	3196	3746	3446	22641	22764.7	21584
10	3194	3708	3413	22885	22976.8	21995
10.33	3182	3722	3426	23268	23412.2	22122
10.66	3164	3730	3413	23350	23816.1	22589
11	3203	3738	3432	23665	23940	22838
11.33	3188	3693	3433	24089	24207.4	23161
11.66	3179	3719	3406	24460	24343.9	23197
12	3171	3712	3421	24465	24699.5	23608
12.33	3179	3705	3407	24860	25165	23657
12.66	3170	3695	3395	24928	25309.2	23985
13	3146	3705	3404	25049	25500.3	24191
13.33	3147	3698	3426	25465	25540.9	24484
13.66	3172	3681	3407	25601	25641	24601
14	3159	3681	3375	25841	25830	24804
14.33	3168	3688	3385	26085	26159.7	25004
14.66	3152	3675	3374	26144	26054.7	25182
15	3144	3659	3392	26389	26395.6	25447
15.33	3151	3661	3369	26533	26502.7	25613
15.66	3143	3658	3374	26645	26588.1	25813
16	3145	3630	3407	26833	26625.9	26054
16.33	3125	3672	3368	26881	26965.4	26173
16.66	3134	3650	3370	27161	27140.4	26059
17	3123	3677	3359	27273	27248.9	26338
17.33	3150	3647	3357	27643	27428.8	26496
17.66	3118	3644	3364	27362	27435.8	26644
18	3136	3658	3361	27638	27424.6	26720
18.33	3123	3646	3365	27808	27671	26951
18.66	3093	3676	3373	27859	27922.3	27163
19	3088	3650	3332	28043	27932.1	27211
19.33	3109	3617	3325	28299	28107.1	27184
19.66	3120	3620	3362	28282	28203.7	27367
20	3103	3636	3349	28487	28072.1	27448

[truncated: 2 more sheets: Figure 7c, Figure S3h]
